# Supplementary material for: Honeycomb Artifact Removal Using Convolutional Neural Network for Fiber Bundle Imaging
Source: Sensors (Basel). 2022 Dec 28;23(1):333. doi: 10.3390/s23010333 (PMC9824069; doi:10.3390/s23010333)
Supplement: Supplementary file 1 [file sensors-23-00333-s001.zip]

Archive with 1 entries (1 files):
- sensors-2096286-supplementary.mp4
